# Supplementary material for: Xanthine oxidase inhibition by medicinal plants mitigates tenofovir-induced nephrotoxicity: a comprehensive computational and experimental study
Source: Front Pharmacol. 2026 Apr 21;17:1775162. doi: 10.3389/fphar.2026.1775162 (PMC13139170; doi:10.3389/fphar.2026.1775162)
Supplement: Supplementary file 1 [file DataSheet1.xlsx]

## Sheet: S1
Supplementary file S1: Extraction methods with different solvents used for plant parts
Plant name	Plant part	Solvent	Extraction method
Allium cepa	Bulb	Ethanol	Maceration
Allium cepa	Bulb	Methanol	Maceration
Allium cepa	Bulb	Hydroalcoholic	Maceration+ Soxhlet
Allium cepa	Outer skin	Ethanol	Maceration
Allium cepa	Outer skin	Methanol	Maceration
Allium cepa	Outer skin	Hydroalcoholic	Maceration+ Soxhlet
Vitex negundo	Leaves	Ethanol	Maceration
Vitex negundo	Leaves	Methanol	Maceration
Vitex negundo	Leaves	Hydroalcoholic	Maceration+ Soxhlet
Vitex negundo	Seed	Ethanol	Maceration
Vitex negundo	Seed	Methanol	Maceration
Vitex negundo	Seed	Hydroalcoholic	Maceration+ Soxhlet
Vitex negundo	Root	Ethanol	Maceration
Vitex negundo	Root	Methanol	Maceration
Vitex negundo	Root	Hydroalcoholic	Maceration+ Soxhlet

## Sheet: S2
Supplementary file S2: Retrived 145 phytocompounds from 9 plants
Plants	Compounds	Pubchem CID	Canonial Smiles
Allium cepa	Epicatechin gallate	107905	C1C(C(OC2=CC(=CC(=C21)O)O)C3=CC(=C(C=C3)O)O)OC(=O)C4=CC(=C(C(=C4)O)O)O
Allium cepa	2,4-Dihydroxycinnamic acid	446611	C1=CC(=C(C=C1O)O)C=CC(=O)O
Allium cepa	Alliofuroside A	4979367	CC1C2C(CC3C2(CCC4C3CC=C5C4(C(CC(C5)O)OC6C(C(C(CO6)O)O)OC7C(C(C(C(O7)C)O)O)O)C)C)OC1(CCC(C)COC8C(C(C(C(O8)CO)O)O)O)O
Allium cepa	Alliospiroside -A	101641343	CC1CCC2(C(C3C(O2)CC4C3(CCC5C4CC=C6C5(C(CC(C6)O)OC7C(C(C(CO7)O)O)OC8C(C(C(C(O8)C)O)O)O)C)C)C)OC1
Allium cepa	Alloside-B	3072500	CC(C)CCC(C(C)C1C(CC2C1(CCC3C2CC=C4C3(C(CC(C4)O)OC5C(C(C(C(O5)CO)O)O)O)C)C)OC6C(C(C(C(O6)CO)O)O)O)O
Allium cepa	Ceposide-D	14283960	CC1CCC2(C(C3C(O2)CC4C3(CCC5C4CC=C6C5(CCC(C6)OC7C(C(C(CO7)O)O)OC8C(C(C(C(O8)C)OC9C(C(C(C(O9)CO)O)OC2C(C(C(C(O2)CO)O)O)O)OC2C(C(C(C(O2)CO)O)O)O)O)O)C)C)C)OC1
Allium cepa	Dichotomin	3085030	CC1C2C(CC3C2(CCC4C3CC=C5C4(CCC(C5)OC6C(C(C(C(O6)CO)OC7C(C(C(C(O7)C)OC8C(C(C(C(O8)C)O)O)O)O)O)O)OC9C(C(C(C(O9)C)O)O)O)C)C)OC1(CCC(C)COC1C(C(C(C(O1)CO)O)O)O)O
Allium cepa	Dihydroflavonol	147806	C1=CC=C(C=C1)C2C(C(=O)C3=CC=CC=C3O2)O
Allium cepa	Diosgenin	99474	CC1CCC2(C(C3C(O2)CC4C3(CCC5C4CC=C6C5(CCC(C6)O)C)C)C)OC1
Allium cepa	eupatin	5317287	COC1=C(C=C(C=C1)C2=C(C(=O)C3=C(C(=C(C=C3O2)OC)OC)O)O)O
Allium cepa	ferulic acid	445858	COC1=C(C=CC(=C1)C=CC(=O)O)O
Allium cepa	isoquercitin	10813969	C1=CC(=C(C=C1C2=C(C(=O)C3=C(C=C(C=C3O2)O)O)OC4C(C(C(C(O4)CO)O)O)O)O)O
Allium cepa	Isorhamnetin	5281654	COC1=C(C=CC(=C1)C2=C(C(=O)C3=C(C=C(C=C3O2)O)O)O)O
Allium cepa	Oleanolic acid	10494	CC1(CCC2(CCC3(C(=CCC4C3(CCC5C4(CCC(C5(C)C)O)C)C)C2C1)C)C(=O)O)C
Allium cepa	Parisaponin I	46877361	CC1C2C(CC3C2(CCC4C3CC=C5C4(CCC(C5)OC6C(C(C(C(O6)CO)OC7C(C(C(O7)CO)O)O)O)OC8C(C(C(C(O8)C)O)O)O)C)C)OC1(CCC(C)COC9C(C(C(C(O9)CO)O)O)O)O
Allium cepa	Quinic acid	6508	C1C(C(C(CC1(C(=O)O)O)O)O)O
Allium cepa	Rutin	5280805	CC1C(C(C(C(O1)OCC2C(C(C(C(O2)OC3=C(OC4=CC(=CC(=C4C3=O)O)O)C5=CC(=C(C=C5)O)O)O)O)O)O)O)O
Allium cepa	sinapaldehyde glucoside	25791064	COC1=CC(=CC(=C1OC2C(C(C(C(O2)CO)O)O)O)OC)C=CC=O
Allium cepa	Sinapic acid	637775	COC1=CC(=CC(=C1O)OC)C=CC(=O)O
Allium cepa	Spiraeoside	5320844	C1=CC(=C(C=C1C2=C(C(=O)C3=C(C=C(C=C3O2)O)O)O)O)OC4C(C(C(C(O4)CO)O)O)O
Allium cepa	vanillic acid	8468	COC1=C(C=CC(=C1)C(=O)O)O
Allium cepa	Quercetin	5280343	C1=CC(=C(C=C1C2=C(C(=O)C3=C(C=C(C=C3O2)O)O)O)O)O
Allium cepa	Kaempferol	5280863	C1=CC(=CC=C1C2=C(C(=O)C3=C(C=C(C=C3O2)O)O)O)O
Asparagus racemosus	Shatavarin I	101406647	CC1C2C(CC3C2(CCC4C3CCC5C4(CCC(C5)OC6C(C(C(C(O6)CO)OC7C(C(C(C(O7)C)O)O)O)O)OC8C(C(C(C(O8)CO)O)O)O)C)C)OC1(CCC(C)COC9C(C(C(C(O9)CO)O)O)O)O
Asparagus racemosus	Asparanin A	21575007	CC1CCC2(C(C3C(O2)CC4C3(CCC5C4CCC6C5(CCC(C6)OC7C(C(C(C(O7)CO)O)O)OC8C(C(C(C(O8)CO)O)O)O)C)C)C)OC1
Asparagus racemosus	Racemoside C	102253064	CC1CCC2(C(C3C(O2)CC4C3(CCC5C4CCC6C5(CCC(C6)OC7C(C(C(C(O7)COC8C(C(C(C(O8)C)O)O)O)OC9C(C(C(C(O9)C)O)O)O)O)O)C)C)C)OC1
Asparagus racemosus	Miquelianin	5274585	C1=CC(=C(C=C1C2=C(C(=O)C3=C(C=C(C=C3O2)O)O)OC4C(C(C(C(O4)C(=O)O)O)O)O)O)O
Asparagus racemosus	Sarsasapogenin	92095	CC1CCC2(C(C3C(O2)CC4C3(CCC5C4CCC6C5(CCC(C6)O)C)C)C)OC1
Asparagus racemosus	Sitosterol	222284	CCC(CCC(C)C1CCC2C1(CCC3C2CC=C4C3(CCC(C4)O)C)C)C(C)C
Asparagus racemosus	Aspafilioside A	44445743	CC1CCC2(C(C3C(O2)CC4C3(CCC5C4CCC6C5(CCC(C6)OC7C(C(C(C(O7)CO)OC8C(C(C(CO8)O)O)O)O)O)C)C)C)OC1
Asparagus racemosus	officinalisnin II	181164	CC1C2C(CC3C2(CCC4C3CCC5C4(CCC(C5)OC6C(C(C(C(O6)CO)OC7C(C(C(CO7)O)O)O)O)OC8C(C(C(C(O8)CO)O)O)O)C)C)OC1(CCC(C)COC9C(C(C(C(O9)CO)O)O)O)O
Asparagus racemosus	tormentic acid	73193	CC1CCC2(CCC3(C(=CCC4C3(CCC5C4(CC(C(C5(C)C)O)O)C)C)C2C1(C)O)C)C(=O)O
Asparagus racemosus	racemosol	624971	CC1=C(C=C2CCC3=C(C=CC(=C3O)OC)C4C2=C1OC(C4)(C)C)O
Asparagus racemosus	Tectoridin	5281810	COC1=C(C=C2C(=C1O)C(=O)C(=CO2)C3=CC=C(C=C3)O)OC4C(C(C(C(O4)CO)O)O)O
Asparagus racemosus	hyperoside	5281643	C1=CC(=C(C=C1C2=C(C(=O)C3=C(C=C(C=C3O2)O)O)OC4C(C(C(C(O4)CO)O)O)O)O)O
coccinia grandis	Karounidiol	159490	CC1(C(CCC2(C1CC=C3C2=CCC4(C3(CCC5(C4CC(CC5)(C)CO)C)C)C)C)O)C
coccinia grandis	Taraxerone	92785	CC1(CCC2(CC=C3C4(CCC5C(C(=O)CCC5(C4CCC3(C2C1)C)C)(C)C)C)C)C
coccinia grandis	Cucurbitacin	5281316	CC(=O)OC(C)(C)C=CC(=O)C(C)(C1C(CC2(C1(CC(=O)C3(C2CC=C4C3CC(C(=O)C4(C)C)O)C)C)C)O)O
coccinia grandis	Stigmast-7-en-3-one	5487443	CCC(CCC(C)C1CCC2C1(CCC3C2=CCC4C3(CCC(=O)C4)C)C)C(C)C
coccinia grandis	Arabinogalactan	24847856	CC1C(C(C(C(O1)CO)O)OC2C(C(C(C(O2)COC3C(C(C(CO3)O)OC)O)O)OC)O)O
coccinia grandis	Betulin	72326	CC(=C)C1CCC2(C1C3CCC4C5(CCC(C(C5CCC4(C3(CC2)C)C)(C)C)O)C)CO
coccinia grandis	Hennadiol	489919	CC1(C2CCC3(C(C2(CCC1O)C)CCC4C3(CCC5(C4C(CC5)C(=C)CO)C)C)C)C
coccinia grandis	L-3-Pyrazol-1-yl-alanine	151491	C1=CN(N=C1)CC(C(=O)O)N
coccinia grandis	Sitosterol glucoside	70699351	CCC(CCC(C)C1CCC2C1(CCC3C2CC=C4C3(CCC(C4)OC5C(C(C(C(O5)CO)O)O)O)C)C)C(C)C
coccinia grandis	Taraxerol	92097	CC1(CCC2(CC=C3C4(CCC5C(C(CCC5(C4CCC3(C2C1)C)C)O)(C)C)C)C)C
coccinia grandis	Daucosterol	5742590	CCC(CCC(C)C1CCC2C1(CCC3C2CC=C4C3(CCC(C4)OC5C(C(C(C(O5)CO)O)O)O)C)C)C(C)C
coccinia grandis	Delta 7-StigmasteNone	5748344	CCC(CCC(C)C1CCC2C1(CCC3C2=CCC4C3(CCC(=O)C4)C)C)C(C)C
coccinia grandis	Erythrodiol	101761	CC1(CCC2(CCC3(C(=CCC4C3(CCC5C4(CCC(C5(C)C)O)C)C)C2C1)C)CO)C
coccinia grandis	Hydroxyproline	5810	C1C(CNC1C(=O)O)O
coccinia grandis	medioresinol	181681	COC1=CC(=CC(=C1O)OC)C2C3COC(C3CO2)C4=CC(=C(C=C4)O)OC
coccinia grandis	syringaldehyde	8655	COC1=CC(=CC(=C1O)OC)C=O
coccinia grandis	syringaresinol	100067	COC1=CC(=CC(=C1O)OC)C2C3COC(C3CO2)C4=CC(=C(C(=C4)OC)O)OC
coccinia grandis	6-Methoxy-Salicylic-acid	591524	COC1=CC=CC(=C1C(=O)O)O
Gloriosa superba	Lumicolchicine	244898	CC(=O)NC1CCC2=CC(=C(C(=C2C3=C1C4C3C=C(C4=O)OC)OC)OC)OC
Gloriosa superba	Colchicine	6167	CC(=O)N[C@H]1CCC2=CC(=C(C(=C2C3=CC=C(C(=O)C=C13)OC)OC)OC)OC
Gloriosa superba	3-O-Demethyl-N-formyldesacetyl-beta-lumicolchicine	101609250	COC1=CC2C(C1=O)C3=C2C4=C(C(=C(C=C4CCC3NC=O)O)OC)OC
Gloriosa superba	Chrysophanol	10208	CC1=CC2=C(C(=C1)O)C(=O)C3=C(C2=O)C=CC=C3O
Gloriosa superba	Colchiceinamid	18397	CC(=O)NC1CCC2=CC(=C(C(=C2C3=CC=C(C(=O)C=C13)N)OC)OC)OC
Gloriosa superba	Colchicoside	92763	CC(=O)NC1CCC2=CC(=C(C(=C2C3=CC=C(C(=O)C=C13)OC)OC)OC)OC4C(C(C(C(O4)CO)O)O)O
Gloriosa superba	Cornigerine	100188	CC(=O)NC1CCC2=CC3=C(C(=C2C4=CC=C(C(=O)C=C14)OC)OC)OCO3
Gloriosa superba	Isoperlolyrine	50936832	C1=CC=C2C(=C1)C3=C(N2)C=CN=C3C4=CC=C(O4)CO
Gloriosa superba	3-demethyl colchicine	299664	CC(=O)NC1CCC2=CC(=C(C(=C2C3=CC=C(C(=O)C=C13)OC)OC)OC)O
Gloriosa superba	2,3-didemethyl colchicine	100173	CC(=O)NC1CCC2=CC(=C(C(=C2C3=CC=C(C(=O)C=C13)OC)OC)O)O
Gloriosa superba	gloriosine	23890	COC1=CC=C2C(=CC1=O)C(CCC3=CC(=C(C(=C32)OC)OC)OC)NC=O
Moringa oleifera	7-Methoxyquercetin	5281691	COC1=CC(=C2C(=C1)OC(=C(C2=O)O)C3=CC(=C(C=C3)O)O)O
Moringa oleifera	4-Hydroxybenzyl glucosinolate	9601115	C1=CC(=CC=C1CC(=NOS(=O)(=O)O)SC2C(C(C(C(O2)CO)O)O)O)O
Moringa oleifera	Glucocochlearin	5281135	CCC(C)C(=NOS(=O)(=O)O)SC1C(C(C(C(O1)CO)O)O)O
Moringa oleifera	Brassicasterol	5281327	CC(C)C(C)C=CC(C)C1CCC2C1(CCC3C2CC=C4C3(CCC(C4)O)C)C
Moringa oleifera	Clerosterol	5283638	CCC(CCC(C)C1CCC2C1(CCC3C2CC=C4C3(CCC(C4)O)C)C)C(=C)C
Moringa oleifera	Ergostadienol	6432809	CC(CCC(=C(C)C)C)C1CCC2C1(CCC3C2CC=C4C3(CCC(C4)OC(=O)C)C)C
Moringa oleifera	Glucoconringiin	656537	CC(C)(CC(=NOS(=O)(=O)O)SC1C(C(C(C(O1)CO)O)O)O)O
Moringa oleifera	Glucosinalbate	145925702	C1=CC(=CC=C1CC(=NCS(=O)(=O)O)SC2C(C(C(C(O2)CO)O)O)O)O
Moringa oleifera	Glucosinolates	6537198	C1=CC=C2C(=C1)C(=CN2)CC(=NOS(=O)(=O)O)SC3C(C(C(C(O3)CO)O)O)O
Moringa oleifera	Glucotropaeolin	656498	C1=CC=C(C=C1)CC(=NOS(=O)(=O)O)SC2C(C(C(C(O2)CO)O)O)O
Moringa oleifera	Isobutyl glucosinolate	20843368	CC(C)CC(=NOS(=O)(=O)O)SC1C(C(C(C(O1)CO)O)O)O
Moringa oleifera	Niazimin	85115123	CCOC(=O)NCC1=CC=C(C=C1)OC2C(C(C(C(O2)C)OC(=O)C)O)O
Moringa oleifera	Pterygospermin	72201063	C1=CC=C(C=C1)CN2C(=S)OC23C=CC4(C=C3)N(C(=S)O4)CC5=CC=CC=C5
Moringa oleifera	Stigmastanol	241572	CCC(CCC(C)C1CCC2C1(CCC3C2CCC4C3(CCC(C4)O)C)C)C(C)C
Moringa oleifera	Vanillin	1183	COC1=C(C=CC(=C1)C=O)O
Piper betel	4-Allyl-1,2-diacetoxybenzene	166872	CC(=O)OC1=C(C=C(C=C1)CC=C)OC(=O)C
Piper betel	4-allylbenzene-1,2-diol	70775	C=CCC1=CC(=C(C=C1)O)O
Piper betel	Arecaidine	10355	CN1CCC=C(C1)C(=O)O
Piper betel	Arecoline	2230	CN1CCC=C(C1)C(=O)OC
Piper betel	Carvacrol	10364	CC1=C(C=C(C=C1)C(C)C)O
Piper betel	Chavicol	68148	C=CCC1=CC=C(C=C1)O
Piper betel	Estragole	8815	COC1=CC=C(C=C1)CC=C
Piper betel	Eugenol	3314	COC1=C(C=CC(=C1)CC=C)O
Piper betel	methyleugenol	7127	COC1=C(C=C(C=C1)CC=C)OC
Piper betel	Pyrocatechin	289	C1=CC=C(C(=C1)O)O
Tinospora cordifolia	Tinocordifolioside	100926541	CC1=CC(=O)C2(C(CC1)C(C3C2O3)C(C)(C)OC4C(C(C(C(O4)CO)O)O)O)C
Tinospora cordifolia	Amritoside A	73981613	C1=C2C3=C(C(=C1O)O)OC(=O)C4=CC(=C(C(=C43)OC2=O)O)OC5C(C(C(C(O5)COC6C(C(C(C(O6)CO)O)O)O)O)O)O
Tinospora cordifolia	Chasmanthin	442012	CC12CCC3C(=O)OC(CC3(C1C4C5C(C2(C(=O)O4)O)O5)C)C6=COC=C6
Tinospora cordifolia	Columbin	188289	CC12CCC3C(=O)OC(CC3(C1C4C=CC2(C(=O)O4)O)C)C5=COC=C5
Tinospora cordifolia	Cordifolide A	102451916	CC12CC(OC(=O)C1CC3C4(C2CCC(C4(C(=O)O3)O)SCCOC5C(C(C(C(O5)CO)O)O)O)C)C6=COC=C6
Tinospora cordifolia	Palmarin	442068	CC12CCC3C(=O)OC(CC3(C1C4C5C(C2(C(=O)O4)O)O5)C)C6=COC=C6
Tinospora cordifolia	Tinocordifolin	100926540	CC1=CC(=O)C2(C(CC1)C(C3C2O3)C(C)(C)O)C
Tinospora cordifolia	Tinocordiside	177384	CC1=CC(=O)C2C3C1C2(CCC3C(C)(C)OC4C(C(C(C(O4)CO)O)O)O)
Tinospora cordifolia	Tinosponone	15215479	CC12CCC3C(=O)OC(CC3(C1C(=O)C=CC2O)C)C4=COC=C4
Tinospora cordifolia	Tinosporinone	42607646	CC(C(=O)C1=CC2=C(C=C1)OCO2)C(=O)C3=C(C=C(C=C3)OC)OC
Tinospora cordifolia	trans-Feruloyltyramine	5280537	COC1=C(C=CC(=C1)/C=C/C(=O)NCCC2=CC=C(C=C2)O)O
Tinospora cordifolia	xanosporic acid	46879540	CC(CC1=C(C(=C2C(=O)C=C3C4=C2C1=C5C(=C(OC6=C5C4=C(C=C6O)OCO3)C(=O)O)CC(C)O)O)OC)O
Tinospora cordifolia	Tinosporaside	14194109	CC12CCC3C(=O)OC(CC3(C1C(=O)C=CC2OC4C(C(C(C(O4)CO)O)O)O)C)C5=COC=C5
Tinospora cordifolia	cordifolioside A	75111036	COC1=CC(=CC(=C1OC2C(C(C(C(O2)CO)O)OC3C(C(CO3)(CO)O)O)O)OC)C=CCO
Tinospora cordifolia	cordifoliside D	10098738	CC12CC(OC(=O)C1(CCC3=C(C(CCC23)OC4C(C(C(C(O4)CO)O)O)O)C(=O)OC)O)C5=COC=C5
Tinospora cordifolia	Tinocordioside	101916313	CC12CCC3C(=O)OC(CC3(C1CC=CC2OC4C(C(C(C(O4)CO)O)O)O)C)C5=COC=C5
Tinospora cordifolia	cordioside,	101915817	CC12CC(OC(=O)C1(CC(C3=C(CCCC23)C(=O)OC)OC4C(C(C(C(O4)CO)O)O)O)O)C5=COC=C5
Trachyspermum ammi	Cadin-4-en-10-ol	519662	CC1=CC2C(CCC(C2CC1)(C)O)C(C)C
Trachyspermum ammi	Flavone	10680	C1=CC=C(C=C1)C2=CC(=O)C3=CC=CC=C3O2
Trachyspermum ammi	isoeugenol	853433	C/C=C/C1=CC(=C(C=C1)O)OC
Trachyspermum ammi	Methyl beta-D-glucopyranoside	445238	COC1C(C(C(C(O1)CO)O)O)O
Trachyspermum ammi	Thymol	6989	CC1=CC(=C(C=C1)C(C)C)O
Vitex negundo	Xanthotoxin	4114	COC1=C2C(=CC3=C1OC=C3)C=CC(=O)O2
Vitex negundo	casticin	5315263	COC1=C(C=C(C=C1)C2=C(C(=O)C3=C(C(=C(C=C3O2)OC)OC)O)OC)O
Vitex negundo	Buddlejoside A	442416	C1=COC(C2C1C(C=C2COC(=O)C3=CC=C(C=C3)O)O)OC4C(C(C(C(O4)CO)O)O)O
Vitex negundo	5,3'-Dihydroxy-6,7,4'-trimethoxyflavanone	13871373	COC1=C(C=C(C=C1)C2CC(=O)C3=C(C(=C(C=C3O2)OC)OC)O)O
Vitex negundo	5,7,3'-Trihydroxy-6.8,4'-trimethoxyflavone 5-(6''-acetylglucoside)	44258641	CC(=O)OCC1C(C(C(C(O1)OC2=C(C(=C(C3=C2C(=O)C=C(O3)C4=CC(=C(C=C4)OC)O)OC)O)OC)O)O)O
Vitex negundo	agnucastoside c	101260814	CC1(CCC2C1C(OC=C2C(=O)O)OC3C(C(C(C(O3)COC(=O)C=CC4=CC(=C(C=C4)O)O)O)O)O)OC(=O)C=CC5=CC=C(C=C5)O
Vitex negundo	ascorbic acid	54670067	C(C(C1C(=C(C(=O)O1)O)O)O)O
Vitex negundo	Betulinic acid	64971	CC(=C)C1CCC2(C1C3CCC4C5(CCC(C(C5CCC4(C3(CC2)C)C)(C)C)O)C)C(=O)O
Vitex negundo	Chrysosplenol D	5280699	COC1=C(C(=C2C(=C1)OC(=C(C2=O)OC)C3=CC(=C(C=C3)O)O)O)OC
Vitex negundo	Corymbosin	10970376	COC1=CC(=C2C(=C1)OC(=CC2=O)C3=CC(=C(C(=C3)OC)OC)OC)O
Vitex negundo	Luteolin	5280445	C1=CC(=C(C=C1C2=CC(=O)C3=C(C=C(C=C3O2)O)O)O)O
Vitex negundo	Mearnsetin	10359384	COC1=C(C=C(C=C1O)C2=C(C(=O)C3=C(C=C(C=C3O2)O)O)O)O
Vitex negundo	mussaenosidic acid	21633105	CC1(CCC2C1C(OC=C2C(=O)O)OC3C(C(C(C(O3)CO)O)O)O)O
Vitex negundo	Negundonorin A	131847713	CC1CCC2(CCC3(C(=CCC4C3(CCC5=C(C(=O)C(=CC45C)O)C)C)C2C1(C)O)C)C(=O)O
Vitex negundo	Negundoside	9935561	CC1(CCC2C1C(OC=C2C(=O)O)OC3C(C(C(C(O3)CO)O)O)OC(=O)C4=CC=C(C=C4)O)O
Vitex negundo	p-hydroxybenzoic acid	135	C1=CC(=CC=C1C(=O)O)O
Vitex negundo	ursolic acid	64945	CC1CCC2(CCC3(C(=CCC4C3(CCC5C4(CCC(C5(C)C)O)C)C)C2C1C)C)C(=O)O
Vitex negundo	vitedoamine	44478947	COC1=CC2=CC3=C(C(=C2C=C1O)C4=CC(=C(C=C4)O)OC)C(=O)NC3
Vitex negundo	vitedoin	11771639	CC1CCC2C(C(CCC2(C13CCC(=O)O3)C)OC(=O)C)(C)C
Vitex negundo	Vitrofolal E	10947295	COC1=C(C=CC(=C1)C2=CC(=CC3=CC(=C(C=C32)O)OC)C=O)O
Vitex negundo	Negundin A	10043572	COC1=CC2=CC3=C(CC(=O)O3)C(=C2C=C1O)C4=CC(=C(C=C4)O)OC
Vitex negundo	7-Oxo-5-stigmasten-3-beta-ol benzoate	3042150	CCC(CCC(C)C1CCC2C1(CCC3C2C(=O)C=C4C3(CCC(C4)OC(=O)C5=CC=CC=C5)C)C)C(C)C
Vitex negundo	Glucotropaeolin	9573945	C1=CC=C(C=C1)C/C(=N\OS(=O)(=O)O)/SC2C(C(C(C(O2)CO)O)O)O
Vitex negundo	Campestanol	119394	CC(C)C(C)CCC(C)C1CCC2C1(CCC3C2CCC4C3(CCC(C4)O)C)C
Vitex negundo	Acerosin	177696	COC1=C(C=C(C=C1)C2=CC(=O)C3=C(C(=C(C(=C3O2)OC)O)OC)O)O
Vitex negundo	(+)-Lyoniresinol	11711453	COC1=CC(=CC(=C1O)OC)C2C(C(CC3=CC(=C(C(=C23)OC)O)OC)CO)CO
Vitex negundo	Bechuanine	7003568	CN1CCC2=CC(=C(C3=C2C1CCC4=CC(=C(C(=C43)OC)OC)O)O)OC
Vitex negundo	Cycloalliin	12305351	CC1CS(=O)CC(N1)C(=O)O
Vitex negundo	Tinosporide	167631	CC12CCC3C(=O)OC(CC3(C1C4C5C(C2(C(=O)O4)O)O5)C)C6=COC=C6
Vitex negundo	Vitexdoin A	44478946	COC1=C(C=CC(=C1)C2C(C(=CC3=CC(=C(C=C23)O)O)C=O)CO)O
Vitex negundo	Tocopherols	14986	CC1=C(C=C2CCC(OC2=C1C)(C)CCCC(C)CCCC(C)CCCC(C)C)O
Vitex negundo	Resin Acid	90895	CC(C)C1=CC2=CCC3C(C2CC1)(CCCC3(C)C(=O)O)C
Vitex negundo	Ombuin 3-Arabinofuranoside	44259625	COC1=C(C=C(C=C1)C2=C(C(=O)C3=C(C=C(C=C3O2)OC)O)OC4C(C(C(O4)CO)O)O)O
Vitex negundo	4-Hydroxymellein	169539	CC1C(C2=C(C(=CC=C2)O)C(=O)O1)O

## Sheet: S3
Supplementary file S3: Binding enrgy of 145 phytocompounds against XO
Plants	Compounds	Binding energy (kcal/mol)
Allium cepa	Epicatechin gallate	-11.1
Allium cepa	2,4-Dihydroxycinnamic acid	-7.6
Allium cepa	Alliofuroside A	-7.2
Allium cepa	Alliospiroside -A	-7.9
Allium cepa	Alloside-B	-6.8
Allium cepa	Ceposide-D	-8
Allium cepa	Dichotomin	-7
Allium cepa	Dihydroflavonol	-9.9
Allium cepa	Diosgenin	-8.1
Allium cepa	eupatin	-8.9
Allium cepa	ferulic acid	-7.6
Allium cepa	isoquercitin	-7.9
Allium cepa	Isorhamnetin	-9.5
Allium cepa	Oleanolic acid	-6.9
Allium cepa	Parisaponin I	-7.3
Allium cepa	Quinic acid	-6.7
Allium cepa	Rutin	-8.5
Allium cepa	sinapaldehyde glucoside	-6.1
Allium cepa	Sinapic acid	-7.6
Allium cepa	Spiraeoside	-8.9
Allium cepa	vanillic acid	-6.7
Allium cepa	Quercetin	-9.9
Allium cepa	Kaempferol	-9.7
Asparagus racemosus	Shatavarin I	-7.6
Asparagus racemosus	Asparanin A	-7.4
Asparagus racemosus	Racemoside C	-8
Asparagus racemosus	Miquelianin	-6.8
Asparagus racemosus	Sarsasapogenin	-7.7
Asparagus racemosus	Sitosterol	-6.8
Asparagus racemosus	Aspafilioside A	-8.3
Asparagus racemosus	officinalisnin II	-7.8
Asparagus racemosus	tormentic acid	-6.6
Asparagus racemosus	racemosol	-7.2
Asparagus racemosus	Tectoridin	-8.8
Asparagus racemosus	hyperoside	-7.2
coccinia grandis	Karounidiol	-6.8
coccinia grandis	Taraxerone	-7.6
coccinia grandis	Cucurbitacin	-7.4
coccinia grandis	Stigmast-7-en-3-one	-7.7
coccinia grandis	Arabinogalactan	-6
coccinia grandis	Betulin	-6.8
coccinia grandis	Hennadiol	-7
coccinia grandis	L-3-Pyrazol-1-yl-alanine	-5.9
coccinia grandis	Sitosterol glucoside	-7.9
coccinia grandis	Taraxerol	-7.3
coccinia grandis	Daucosterol	-7.3
coccinia grandis	Delta 7-StigmasteNone	-7.5
coccinia grandis	Erythrodiol	-6.9
coccinia grandis	Hydroxyproline	-5.4
coccinia grandis	medioresinol	-7.8
coccinia grandis	syringaldehyde	-6.6
coccinia grandis	syringaresinol	-7.1
coccinia grandis	6-Methoxy-Salicylic-acid	-7.2
Gloriosa superba	Lumicolchicine	-6.3
Gloriosa superba	Colchicine	-5.3
Gloriosa superba	3-O-Demethyl-N-formyldesacetyl-beta-lumicolchicine	-6.3
Gloriosa superba	Chrysophanol	-9.5
Gloriosa superba	Colchiceinamid	-5.6
Gloriosa superba	Colchicoside	-6.4
Gloriosa superba	Cornigerine	-5.9
Gloriosa superba	Isoperlolyrine	-9.3
Gloriosa superba	3-demethyl colchicine	-5.4
Gloriosa superba	2,3-didemethyl colchicine	-6.1
Gloriosa superba	gloriosine	-6
Moringa oleifera	7-Methoxyquercetin	-9.5
Moringa oleifera	4-Hydroxybenzyl glucosinolate	-8.5
Moringa oleifera	Glucocochlearin	-7.5
Moringa oleifera	Brassicasterol	-8.2
Moringa oleifera	Clerosterol	-7.5
Moringa oleifera	Ergostadienol	-7.8
Moringa oleifera	Glucoconringiin	-6.4
Moringa oleifera	Glucosinalbate	-8.4
Moringa oleifera	Glucosinolates	-7.8
Moringa oleifera	Glucotropaeolin	-8.3
Moringa oleifera	Isobutyl glucosinolate	-7.8
Moringa oleifera	Niazimin	-7.7
Moringa oleifera	Pterygospermin	-7.4
Moringa oleifera	Stigmastanol	-7.7
Moringa oleifera	Vanillin	-6.5
Piper betel	4-Allyl-1,2-diacetoxybenzene	-7.9
Piper betel	4-allylbenzene-1,2-diol	-7.4
Piper betel	Arecaidine	-5.9
Piper betel	Arecoline	-5.9
Piper betel	Carvacrol	-7.4
Piper betel	Chavicol	-6.9
Piper betel	Estragole	-7
Piper betel	Eugenol	-7.1
Piper betel	methyleugenol	-6.8
Piper betel	Pyrocatechin	-6
Tinospora cordifolia	Tinocordifolioside	-6.5
Tinospora cordifolia	Amritoside A	-9.5
Tinospora cordifolia	Chasmanthin	-6.6
Tinospora cordifolia	Columbin	-6.4
Tinospora cordifolia	Cordifolide A	-7.4
Tinospora cordifolia	Palmarin	-5.4
Tinospora cordifolia	Tinocordifolin	-7.5
Tinospora cordifolia	Tinocordiside	-7.3
Tinospora cordifolia	Tinosponone	-6.8
Tinospora cordifolia	Tinosporinone	-9.1
Tinospora cordifolia	trans-Feruloyltyramine	-9.8
Tinospora cordifolia	xanosporic acid	-6.4
Tinospora cordifolia	Tinosporaside	-7.2
Tinospora cordifolia	cordifolioside A	-6.5
Tinospora cordifolia	cordifoliside D	-6.7
Tinospora cordifolia	Tinocordioside	-7
Tinospora cordifolia	cordioside,	-6.5
Trachyspermum ammi	Cadin-4-en-10-ol	-8.2
Trachyspermum ammi	Flavone	-9.9
Trachyspermum ammi	isoeugenol	-7.3
Trachyspermum ammi	Methyl beta-D-glucopyranoside	-6.1
Trachyspermum ammi	Thymol	-6.9
Vitex negundo	Xanthotoxin	-8.9
Vitex negundo	casticin	-8.1
Vitex negundo	Buddlejoside A	-9.2
Vitex negundo	5,3'-Dihydroxy-6,7,4'-trimethoxyflavanone	-8.7
Vitex negundo	5,7,3'-Trihydroxy-6.8,4'-trimethoxyflavone 5-(6''-acetylglucoside)	-8
Vitex negundo	agnucastoside c	-9.7
Vitex negundo	ascorbic acid	-6.6
Vitex negundo	Betulinic acid	-6.8
Vitex negundo	Chrysosplenol D	-8.4
Vitex negundo	Corymbosin	-9.2
Vitex negundo	Luteolin	-10.1
Vitex negundo	Mearnsetin	-9
Vitex negundo	mussaenosidic acid	-9
Vitex negundo	Negundonorin A	-6.7
Vitex negundo	Negundoside	-7.9
Vitex negundo	p-hydroxybenzoic acid	-6.9
Vitex negundo	ursolic acid	-7.8
Vitex negundo	vitedoamine	-8.2
Vitex negundo	vitedoin	-6
Vitex negundo	Vitrofolal E	-9.1
Vitex negundo	Negundin A	-10.4
Vitex negundo	7-Oxo-5-stigmasten-3-beta-ol benzoate	-9.9
Vitex negundo	Glucotropaeolin	-8.7
Vitex negundo	Campestanol	-8.1
Vitex negundo	Acerosin	-8.2
Vitex negundo	(+)-Lyoniresinol	-5.3
Vitex negundo	Bechuanine	-6.1
Vitex negundo	Cycloalliin	-6.1
Vitex negundo	Tinosporide	-7
Vitex negundo	Vitexdoin A	-7.2
Vitex negundo	Tocopherols	-7.3
Vitex negundo	Resin Acid	-7.4
Vitex negundo	Ombuin 3-Arabinofuranoside	-7.4
Vitex negundo	4-Hydroxymellein	-7.4

## Sheet: S4
Supplementary Table 4. Predicted Binding energy scores for top 10 phytocompounds from 9 plants with XO
Sr No	Plant	Complex	BE (kcal/mol)	Conventional HBI	Non-conventional interactions	No of interaction with matching residue
1	V. negundo	Luteolin	-10.1	Arg880….O-, Thr1010….O=, Ser876….O-	Ala1079, Ala1078, Phe914(2), Phe1009(2), Leu873, Pro1076, Val1011, Leu648(2), Leu1014(2)	2
2	T. ammi	Flavone	-9.9	Thr1010…. O=, Ser876…. O-	Ala1079(2), Ala1078, Phe914(2), Phe1009(2), Leu1014, Val1011, Leu648, Leu873	2
3	A. cepa	Dihydroflavonol	-9.9	Arg880…. O-, OH	Arg880, Thr1010, Ala1079, Phe914(2)	2
4	G. superba	chrysophanol	-9.5	Thr1010….O=,OH, Val1011….OH,Arg880….OH	Thr1010, Val1011, Leu648, Leu1014(2), Phe1009(2), Phe914(2), Ala1079	2
5	A. cepa	Isorhamnetin	-9.5	Ser1080….OH, Thr1083….OH, Ser1082….OH	Glu1261, Ala1078, Arg912(3), Met1038(2)	2
6	V. negundo	Mearnsetin	-9	Arg880….O-(2), Thr1010….O-, Val1011….O-	Val1011,Arg880,Phe914(2),Phe1009,Ala1078,Ala1079(2)	3
7	A.cepa	Spiraeoside	-8.9	Thr1010…. O=, Arg880…. OH	GLU1261, phe914(3), Ala1078(2), Ala1079, Phe1009, Leu1014(2), Leu873, Pro1076, Phe1013, Leu648, Val1011(2)	3
8	V. negundo	Xanthotoxin	-8.9	Thr1010….OH, Ser876….O=, Arg880…. OH,O-	Phe914, Phe009, Ala1079, Pro1076, Leu873(2), Leu1014(2), Leu648	2
9	Standard	Allupirinol	-6.3	ALa1079…O=, Glu802…N-H, Thr…NH	Phe914(2), Phe1009(2), Ala1078, Arg880, Ala1079(3)	1

## Sheet: S5
Supplementary Table 5. Dose-dependent effects of various plant extracts with concentration ranging from 500, 250, and 125 µg/mL on xanthine oxidase inhibition.
Sr No	Treatment Group	% XO Inhibition
		500 µg/mL	250 µg/mL	125 µg/mL
1	AC-B (E)	73.31	67.37	59.02
2	AC-B (HA)	95.11	54.42	36.36
3	AC-B (M)	97.45	79.02	28.8
4	AC-OS (E)	88.05	7.59	16.39
5	AC-OS (HA)	73.01	67.24	57.27
6	AC-OS (M)	89.73	88.91	63.94
7	VN-L (E)	69.55	58.2	50.45
8	VN-L (HA)	79.24	68.07	58.1
9	VN-L (M)	84.81	79.17	60.53
10	VN-R (E)	75.64	64.96	59.77
11	VN-R-(HA)	98.88	94.08	91.83
12	VN-R-(M)	84.89	77.22	74.06
13	VN-S (E)	84.89	77.07	52.18
14	VN-S (HA)	91.23	86.66	94.9
15	VN-S (M)	79.92	74.89	59.02
16	Allopurinol	99.55	98.95	93.46
VN (V. negundo) and AC (A. cepa) extracts were prepared from different plant parts: B (Bulb), OS (Outer Skin), L (Leaves), R (Roots), and S (Seeds). Extract types include HA (Hydroalcoholic), M (Methanolic), and E (Ethanolic). Allopurinol was used as a standard positive control. Results are presented as percentage inhibition of XO activity (n = 1).

## Sheet: S6
Supplementary Table 6. IC₅₀ values representing the antioxidant activity of Allium cepa methanolic extract and Vitex negundo hydroalcoholic extract.
Sr No	Concentrations	NO
		A. cepa Bulb methanolic	V. Negundo root hydroalcoholic
1	31.25	12.15 ± 1.87	14.49 ± 0.47
2	62.5	21.5 ± 1.87	23.36 ± 0.93
3	125	33.18 ± 1.4	34.11 ± 0.47
4	250	42.06 ± 0.93	39.72 ± 0.47
5	500	51.87 ± 0.47	51.87 ± 0.47
6	1000	61.68 ± 0.93	67.76 ± 1.4
Sr No	Concentrations	DPPH
		A. cepa Bulb methanolic	V. Negundo root hydroalcoholic
1	7.81	4.82 ± 2.12	4.4 ± 3.32
2	15.62	7.29 ± 1.15	12.23 ± 1.38
3	31.25	10.61 ± 1.12	24.75 ± 0.42
4	62.5	9.37 ± 0.28	30.06 ± 0.42
5	125	15.87 ± 0.46	79.65 ± 0.06
6	250	22.92 ± 0.14	85.39 ± 0.06
The antioxidant activity of Allium Cepa Bulb methanolic extract and Vitex Negundo root was evaluated using NO (31.25-1000 µg/mL) and DPPH (7.81-250 µg/mL) scavenging activity in comparision to control. Results are expressed in mean ± SEM (n=3)

## Sheet: S7
Supplementary Table 7. Effect of AC and VN on percentage of body weight change, food intake, and water intake across different treatment groups.
Sr No	Treatment Group	Body Weight (% Change)	Food Intake (g/day)	Water Intake (ml/day)
1	Normal	20.45±4.270	17.08±1.546	14.07±1.279
2	TDF	6.104±0.5592***	7.672±0.7514	6.655±1.366
3	Allopurinol + TDF	15.33±1.462D	18.42±3.015	13.13±1.238
4	AC 100 + TDF	5.337±1.414ÑÑ	7.167±1.180Ñ	5.826±2.302Ñ
5	AC 200 + TDF	7.727±1.314	10.90±1.213	8.863±0.8065
6	AC 400 + TDF	11.34±0.7185	15.17±2.221	9.411±0.8583
7	VN 100 + TDF	2.619±0.3064###	8.749±1.031	7.507±1.406
8	VN 200 + TDF	6.886±0.7099#	11.49±1.893	7.324±1.160
9	VN 400 + TDF	13.25±1.609	20.45±3.473	10.76±0.5630
All values are expressed as a mean ± SEM (n=5), One-way analysis pf variance (ANOVA) followed by Tukey’s test. Statistical significance is indicated as *p < 0.001 vs Normal; ᴰ, ÑÑ Ñ, ###, # p < 0.05–0.001 vs TDF group.

## Sheet: S8
Supplementary Table 8. Effect of AC and VN on liver and kidney weights across different treatment groups.
Sr No	Treatment Groups	Kidney Weight (g)	Liver Weight (g)
1	Normal	0.9800 ± 0.0200	6.440 ± 0.1965
2	TDF	0.7000 ± 0.04472 *	5.360 ± 0.09274
3	AP + TDF	0.9200 ± 0.05831	7.100 ± 0.3633 ᴰᴰ
4	AC100 + TDF	0.6400 ± 0.02449 Ñ	4.940 ± 0.2713 ÑÑÑ
5	AC200 + TDF	0.7200 ± 0.09695	5.460 ± 0.4377
6	AC400 + TDF	0.8200 ± 0.05831	6.200 ± 0.3240 ##
7	VN100 + TDF	0.6200 ± 0.05831 #	5.100 ± 0.07071
8	VN200 + TDF	0.8000 ± 0.04472	5.860 ± 0.3076
9	VN400 + TDF	0.9200 ± 0.08602	6.400 ± 0.4615
All values are expressed as a mean ± SEM (n=5), One-way analysis pf variance (ANOVA) followed by Tukey’s test. Statistical significance is indicated as *p < 0.001 vs Normal; D, ÑÑ, Ñ, ###, # p < 0.05–0.001 vs TDF group.

## Sheet: S9
Supplementary Table 9. Effect of AC and VN on Urine biochemical parameters across different treatment groups.
Sr No	Groups	Albumin	Bile salt	Bile pigment	Micro
1	Normal	T	A	A	-
2	TDF	P+++	A	A	NAD
3	AP+TDF	P+	A	A	NAD
4	AC100+TDF	P++	A	A	NAD
5	AC200+TDF	P+	A	A	NAD
6	AC400+TDF	P	A	A	NAD
7	VN100+TDF	P++	A	A	NAD
8	VN200+TDF	P	A	A	NAD
9	VN400+TDF	T	A	A	NAD
All values are expressed as a mean ± SEM (n=5). One-way analysis pf variance (ANOVA) followed by Tukey’s Multiple comparison test. **p<0.01, *p<0.05 when compared with normal. p<0.05 when compared with TDF. ••p<0.01, •p<0.05 when compared with TDF.

## Sheet: S10
Supplementary Table 10. Effect of AC and VN liver markers across different treatment groups.
Sr No	Group	ALP	ALT	AST	GGT	Bilirubin	Albumin
1	Normal	71.20 ± 11.11	51.40 ± 3.33	70.20 ± 12.33	2.800 ± 0.200	0.400 ± 0.000	2.440 ± 0.051
2	TDF	223.4 ± 13.38 ***	101.0 ± 4.91 ***	149.2 ± 3.76 ***	3.400 ± 0.245	0.800 ± 0.000 ***	3.660 ± 0.129 ***
3	AP	176.6 ± 7.16 Δ	112.0 ± 3.65 ΔΔΔ	192.6 ± 7.80 ΔΔ	2.800 ± 0.490	0.500 ± 0.000 ΔΔΔ	2.660 ± 0.147 ΔΔΔ
4	AC100+TDF	166.6 ± 13.38 ••	93.00 ± 4.86	117.8 ± 8.14 ∇∇∇	2.200 ± 0.583	0.300 ± 0.055 •••	2.260 ± 0.051 •••
5	AC200+TDF	152.0 ± 16.63 •••	79.60 ± 4.74 •∇∇∇	118.4 ± 8.37 ∇∇∇	1.200 ± 0.200 ••	0.300 ± 0.045 ••• Δ	2.520 ± 0.066 •••
6	AC400+TDF	116.6 ± 1.99 •••∇∇∇	71.80 ± 4.45 •••∇∇∇	111.4 ± 9.27 ∇∇∇•	1.400 ± 0.245 •	0.320 ± 0.058 •••	2.480 ± 0.073
7	VN100+TDF	166.0 ± 7.34 ••	90.40 ± 2.69 #	132.2 ± 8.54 ###	1.800 ± 0.374	0.400 ± 0.063 •••	2.680 ± 0.124 •••
8	VN200+TDF	106.8 ± 2.71 •••∇∇∇	76.20 ± 6.26 ••###	120.8 ± 3.01 ###	2.000 ± 0.447	0.420 ± 0.058 •••	2.760 ± 0.112 •••
9	VN400+TDF	94.60 ± 1.47 •••∇∇∇	65.40 ± 2.68 •••###	105.8 ± 3.93 •###	1.600 ± 0.400 •	0.440 ± 0.040 •••	2.880 ± 0.073 •••
All values are expressed as a mean ± SEM (n=5). One-way analysis pf variance (ANOVA) followed by Tukey’s Multiple comparison test. (ΔΔΔp < 0.001, Δp < 0.05 vs. TDF; •••p < 0.001, ••p < 0.01, •p < 0.05 vs. TDF; ###p < 0.001, ##p < 0.01, #p < 0.05 vs. AP; ∇∇∇p < 0.001 vs. TDF).

[truncated: 4 more sheets: S11, S12, S13, S14]
